# Supplementary material for: Palynological and X-ray fluorescence (XRF) data of Carnian (Late Triassic) formations from western Hungary
Source: Data Brief. 2019 Mar 20;23:103858. doi: 10.1016/j.dib.2019.103858 (PMC6661250; doi:10.1016/j.dib.2019.103858)
Supplement: Multimedia component 2 [file mmc2.xls]

## Sheet: met-1 palynological counts
Taxa/samples	69.8m	81m	85m	87m	91.1m	98m	101.4m	122.9m	135m	150m	177.4m	188.5m	192.9m	199.4m	202m	210.4m	215.1m	224.5m	238.9m	252.0m	261.2m	267.2m	299.5m	325.9m	343.2m	373.9m
Anapiculatisporites telephorus	4	1	0	1	0	0	0	1	0	1	0	0	0	*	*	0	1	0	1	0	2	1	0	0	0	*
Aratrisporites granulatus	0	0	0	3	14	6	1	*	5	0	0	4	3	0	0	6	1	3	0	3	1	0	2	*	1	0
Aratrisporites palettae	0	1	0	*	0	0	0	0	1	*	1	0	0	0	0	0	0	0	0	1	0	0	0	1	0	0
Aratrisporites paraspinosus	0	0	0	0	0	0	0	0	0	*	0	0	2	*	0	1	0	*	0	0	0	0	0	0	0	0
Aratrisporites scabratus	11	1	1	1	0	0	*	1	2	2	0	0	0	1	0	1	0	0	0	0	0	1	0	1	0	0
Baculatisporites sp.	0	0	0	0	4	0	0	0		1	0	0	0	0	0	0	0	0	0	0	0	0	0	0	0	0
Calamospora tener	11	2	10	8	7	0	4	10	8	15	*	1	15	3	7	4	3	3	2	8	10	12	5	9	1	2
Camarazonosporites rudis	6	0	0	*	*	0	0	1	0	*	0	1	0	0	0	0	0	0	0	0	3	0	0	0	0	0
Conbaculatisporites mesozoicus	0	*	1	*	0	0	0	0	0	*	*	0	0	0	*	0	0	0	1	0	0	0	1	*	0	0
Concavisporites toralis	12	3	0	3	4	0	1	1	1	7	0	0	1	1	*	0	3	0	0	0	2	2	0	0	0	0
Converrucosiporites tumolosus	3	0	0	0	*	0	0	7	0	0	0	0	0	1	*	2	0	1	*	*	1	2	1	*	2	0
Cyclogranisporites sp.	0	0	0	0	0	0	1	0	0	0		0	0	0	0	0	0	0	0	0	0	0	0	0	0	0
Cyclotriletes margaritatus	0	0	0	0	0	*	0	0	0	0	0	0	0	0	0	0	0	0	0	0	0	0	0	*	0	0
Deltoidospora sp.	11	15	5	12	9	6	16	8	6	18	6	12	3	1	4	2	14	6	5	10	25	8	2	12	4	3
Dictyophyllidites harrissii	6	3	2	3	4	0	0	3	1	7	1	0	0	2	1	0	3	1	2	4	9	1	0	0	11	0
Gibeosporites lativerrucosus	0	2	0	0	2	0	0	0	0	1	*	0	0	0	0	0	1	1	0	0	0	0	0	0	0	2
Gordonispora fossulata	0	0	0	1	1	0	*	0	2	0	0	0	0	0	0	0	0	0	0	1	0	0	0	0	1	0
Kraeuselisporites cooksonae	1	*	0	*	1	0	0	0	0	0	0	0	0	0	0	0	1	*	1	0	2	1	1	2	0	0
Kyrtomisporis erveii	1	0	2	0	0	0	0	0	0	0	0	*	0	0	0	0	0	0	0	0	0	0	0	0	0	0
Laevigatisporites robostus	0	0	0	0	0	0	0	0	0	0	0	0	0	1	0	0	0	0	0	0	0	0	0	0	0	0
Lycopodiacidites kuepperi	1	*	0	0	0	0	0	0	0	*	1	0	1	0	*	0	*	*	2	2	3	0	0	1	0	0
Lycopodiacidites sp.	0	0	0	0	0	0	0	0	0	0	0	0	0	0	0	0	0	0	0	0	6	0	0	0	0	0
Osmudacidites wellmannii	0	*	0	0	0	1	0	0	0	2	0	0	3	0	0	0	0	*	1	3	19	0	1	1	1	0
Neoraistrickia taylorii	0	0	0	0	0	0	0	0	0	0	0	0	0	*	0	0	1	0	0	2	0	0	*	0	0	1
Paraconcavisporites lunzensis	2	1	*	0	*	1	0	0	3	0	0	0	*	0	0	0	0	*	0	0	1	0	*	2	1	1
Porcellispora longdonensis	0	0	0	0	0	0	0	0	*	0	0	0	0	0	0	0	0	0	0	0	3	0	0	0	0	0
Reticulatisporites dolomiticus	1	0	0	0	0	1	0	0	0	0	0	0	0	0	0	0	0	0	0	0	0	0	0	0	0	0
Striatella seebergensis	2	0	1	1	*	0	*	0	0	*	0	0	0	*	*	0	0	0		2	14	*	0	0	0	0
Todisporites major	22	*	5	3	5	3	4	5	0	0	0	5	3	4	4	3	1	*	1	0	14	4	4	12	0	0
Todisporites rotundiformis	3	0	2	0	0	6	5	3	0	5	0	1	1	1	0	0	0	1	0	3	0	4	0	3	2	0
Uvaesporites gadensis	0	2	0	*	2	1	*	0	0	1	1	*	0	0	*	1	1	1	0	0	7	0	*	1	0	1
Verrucosisporites moruluae	0	0	0	0	0	*	0	0	0	0	0	0	1	1	0	0	1	*	0	*	1	0	0	*	0	0
Zebrasporites fimbriatus	0	0	0	0	1	0	0	0	0	0	0	0	0	0	0	0	0	0	0	0	0	0	0	0	0	0
Alisporites equalis	27	34	39	39	35	66	50	16	48	18	45	42	31	56	30	40	62	20	16	35	49	41	29	45	20	54
Alisporites giganteus	30	0	0	0	9	0	0	7	0	5	0	0	0	0	18	0	0	2	6	1	0	0	2	0	4	0
Alisporites robostus	0	11	0	0	0	0	0	0	16	0	0	0	0	0	0	0	8	0	0	0	0	0	0	0	0	13
Alisporites toralis	0	0	0	0	0	0	10	0	0	0	0	0	0	0	0	0	0	0	1	0	30	0	0	0	0	0
Alisporites sp.	14	3	30	14	35	15	0	13	0	10	32	25	19	40	30	34	38	24	0	22	0	33	18	12	10	26
Brachysaccus neomundanus	2	*	0	0	0	0	0	0	0	0	4	0	0	0	0	3	6	0	0	0	1	0	1	0	0	1
Ellipsovelatisporites plicatus	0	0	0	0	0	0	0	2	0	0	0	0	0	0	0	0	0	0	0	0	0	0	*	0	0	0
Infernopollenites parvus	1	1	1	0	1	*	0	0	5	0	0	0	0	*	0	1	*	3	0	3	0	0	3	1	1	0
Infernopollenites sulcatus	0	*	0	0	*	1	1	*	1	*	0	1	1	0	0	0	0	*	0	0	1	1	*	0	1	0
Lueckisporites singhii	0	2	3	3	1	7	5	0	4	0	2	9	4	0	2	7	4	8	4	4	2	1	54	8	15	7
Lunatisporites acutus	12	7	71	51	46	36	38	30	32	18	6	15	10	23	7	19	13	19	20	27	14	37	139	15	37	10
Microcachrydiutes doubingeri	0	0	0	0	0	0	0	1	1	3	3	0	0	0	0	0	0	2	0	0	0	0	1	0	1	0
Ovalipollis brutus	0	3	0	0	*	3	0	0	0	0	1	0	0	0	0	0	1	*	0	0	0	0	*	1	2	1
Ovalipollis lunzensis	0	1	1	0	*	3	0	7	0	5	2	0	0	5	10	0	3	1	1	3	0	6	0	1	0	0
Ovalipollis minimus	0	0	1	0	4	2	0	2	0	1	2	3	1	0	5	0	5	4	3	0	1	1	1	*	2	2
Ovalipollis ovalis	16	3	7	9	22	5	22	10	12	2	4	17	13	13	3	7	7	21	7	6	16	2	9	8	6	13
Ovalipollis septimus	0	0	2	0	1	0	0	0	0	0	0	0	0	0	0	0	1	0	0	0	0	0	0	0	0	1
Parillinites sp.	0	0	5	0	*	0	0	0	1	0	*	0	0	0	0	0	0	3	0	4	0	0	3	*	0	0
Pityosporites sp.	11	2	0	4	1	7	6	0	0	0	0	7	11	3	0	0	0	0	0	0	0	7	0	0	0	5
Platysaccus queenslandi	1	0	0	0	0	0	0	0	0	0	1	0	0	0	0	0	0	0	0	1	0	0	*	1	0	1
Protodiploxypinus fastidiosus	2	0	0	0	4	0	2	0	1	0	1	0	1	0	2	0	0	1	0	0	0	0	0	0	2	0
Protodiploxypinus gacilis	0	0	0	0	0	0	0	0	0	0	0	0	0	0	0	0	0	0	0	1	0	0	0	0	0	0
Staurosaccites quadrifidus	0	1	3	0	0	0	4	0	0	0	0	0	2	*	0	0	0	5	*	1	0	0	1	0	7	*
Striatoabietites aytugii	0	0	0	0	1	0	0	0	0	0	0	0	0	0	*	0	0	0	0	0	0	0	0	0	1	0
Sulcatisporites krauseli	0	0	0	0	0	0	0	1	0	0	0	0	0	1	1	0	0	1	0	*	0	0	1	1	0	0
Triadispora bölchi	0	0	0	0	0	0	0	0	0	0	0	0	0	0	0	0	3	0	0	0	0	0	0	0	0	0
Triadispora crassa	11	5	0	*	7	0	4	0	1	4	2	0	0	*	1	0	0	1	7	0	0	1	7	0	5	9
Triadispora epigona	1	0	1	1	0	1	0	0	0	0	1	0	0	0	0	2	0	1	1	1	0	0	0	0	1	0
Triadispora obscura	0	0	0	0	0	5	0	3	2	*	0	0	1	0	0	0	3	3	2	5	0	1	4	6	0	0
Triadispora plicata	2	0	0	0	0	0	0	0	0	0	0	0	0	0	0	0	0	0	0	0	0	0	0	0	0	0
Triadispora stabilis	0	0	0	0	0	0	3	0	0	0	0	0	0	0	0	0	0	0	0	0	0	0	*	4	0	0
Triadispora sulcata	0	0	0	0	0	0	0	0	0	0	0	0	0	0	0	0	0	0	1	0	0	0	0	0	0	0
Triadispora suspecta	0	0	0	0	0	0	0	0	0	0	0	0	0	0	0	0	0	0	1	0	0	1	*	0	0	1
Triadispora sp.	0	0	0	3	0	1	0	0	0	0	0	3	0	0	0	0	1	0	0	7	0	0	0	7	2	0
Enzonalasporites tenuis	0	8	1	2	0	2	*	2	1	1	0	0	0	3	6	0	0	*	4	3	0	4	6	4	2	2
Enzonalasporites vigens	3	49	37	44	32	50	33	50	26	40	11	68	36	20	31	22	35	34	33	18	4	15	16	25	45	28
Patinasporites densus	17	6	6	6	3	5	8	2	3	1	0	1	7	11	6	2	0	11	16	*	0	2	6	4	8	0
Patinasporites explanatus	8	1		3	2	1	2	5	1	1	0	0	0	1	2	1	0	2	1	0	0	1	*	0	1	0
Patinasporites iustus	1	0	1	0	*	0		0	0	5	0	0	0	0	0	0	0	0	0	0	0	0	0	0	0	0
Patinasporites toralis	0	0	0	0	*	5	6	7	0	0	0	0	0	0	15	0	0	2	3	0	0	3	1	1	0	0
Pseudoenzonalasporites summus	0	0	0	0	0	0	1	1	0	1	0	0	0	0	3	0	0	0	0	0	0	1	0	0	0	0
Vallasporites ignacii	9	21	30	21	10	32	10	12	16	25	21	23	63	42	58	41	31	43	37	36	3	10	27	40	23	30
Camerosporites secatus	9	9	6	9	8	5	7	18	8	15	2	4	1	2	6	8	8	9	12	17	10	18	3	6	3	0
Duplicisporites continuus	0	0	4	8	0	6	9	0	1	0	0	0	0	0	0	0	0	0	*	1	0	0	*	*	3	6
Duplicisporites granulatus	9	3	10	15	3	24	2	6	4	6	6	8	5	2	14	17	5	11	26	18	10	5	6	26	6	18
Duplicisporites mancus	0	1	0	0	1	0	0	*	*	0	0	0	0	1	0	0	0	0	0	1	1	0	0	1	0	0
cf. Partitisporites tenebrosus	37	45	10	30	46	27	14	82	10	44	12	20	13	1	12	15	31	9	21	10	1	22	1	12	45	32
Partitisporites maljawkinae	4	24	11	37	29	27	13	25	34	48	104	8	13	11	18	12	14	*	1	19	0	15	2	0	2	8
Partitisporites novimundanus	21	10	11	11	0	11	8	12	9	8	8	15	9	5	3	15	8	3	17	16	2	2	0	2	17	18
Partitisporites scurrilis	8	15	1	2	3	0	3	7	6	5	24	0	0	0	0	1	13	12	33	22	0	20	2	10	15	17
Praecirculina granifer	6	39	36	21	40	35	32	13	36	20	11	16	60	81	62	41	25	41	63	27	9	27	39	28	14	12
Partitisporites indet	0	0	0	0	0	0	0	0	0	0	0	30	0	30	0	38	0	0	0	0	45	0	0	0	0	0
Aulisporites astigmosus	10	6	5	7	9	1	3	8	0	8	1	1	2	*	1	2	0	4	2	3	4	1	1	5	5	0
Laricoidites sp.	*	0	0	0	0	0	0	0	0	2	1	0	0	0	*	0	0	0	2	1	0	7	*	2	1	0
Cycadopites sp.	1	0	1	1	1	3	0	2	2	1	1	2	0	1	0	0	0	4	0	0	3	1	2	5	1	0
Lagenella martinii	0	1	0	*	0	0	0	*	1	1	0	0	0	*	0	0	0	0	*	0	1	0	1	0	0	0
dinocyst indet	0	0	0	0	0	*	0	*	0	*	0	0	0	0	*	0	0	*	0	0	0	3	1	0	0	0
Leiofusa sp.	0	0	0	0	0	0	0	0	0	0	0	0	0	0	0	0	0	0	0	0	0	0	0	0	0	0
Mirchystridium sp. 1	4	2	48	59	1	3	0	0	1	4	17	1	3	4	13	7	5	6	0	0	0	0	1	0	6	1
Mirchystridium sp. 2	7	1	0	3	0	0	0	1	1	0	3	0	2	4	9	1	4	6	1	3	0	1	0	6	3	35
Mirchystridium sp. 3	0	0	20	29	0	0	1	0	0	0	0	2	1	0	0	5	0	0	0	0	4	0	0	0	0	0
Verychachium sp.	2	0	1	*	0	*	1	0	1	*	0	0	0	1	0	0	0	0	5	*	0	0	3	0	0	28
Dictyotidium reticulatum	4	*	3	*	3	5	3	4	4	2	2	1	0	*	0	0	0	0	4	2	0	*	1	7	0	0
Heibergella sp.	0	0	0	0	0	0	0	0	0	0	0	0	0	0	0	0	0	0	0	0	0	0	0	1	0	0
Tasmanites sp.	0	0	2	0	0	1	3	0	4	0	0	0	0	*	0	0	0	0	0	0	4	0	0	0	0	0
Foraminifer test linings	18	7	16	12	0	22	11	4	42	8	57	91	39	31	28	20	40	61	22	33	29	31	8	120	117	118
scolecodonts	0	0	0	*	0	0	0	0	1	0	0	0	0	0	0	0	0	0	0	0	0	0	0	1	0	1
Botryococcus braunii	1	2	*	2	2	*	1	*	1	*	2	2	*	0	0	0	2	2	0	1	1	1	0	0	0	2
Schizosporis sp.	0	0	0	0	0	0	0	1	0	0	0	0	0	0	0	0	0	0	0	0	0	0	0	0	0	0
pollen indet	240	39	55	36	100	35	47	90	14	78	76	54	51	22	117	29	45	32	95	80	60	109	36	51	31	16
bisaccate indet	325	59	54	65	121	65	60	111	27	0	78	68	77	44	147	77	62	55	102	71	170	93	97	52	86	26
spore indet	0	0	6	0	0	3	3	0	4	0	1	3	4	1	0	3	0	3	1	6	17	0	4	6	1	0
megaspores	2	0	0	0	0	0	0	0	0	0	0	0	0	0	0	0	1	0	1	0	0	0	0	0	0	1
Lycopodium (counted)	275	76	113	133	148	154	103	155	208	205	377	492	310	137	120	560	1000	127	106	165	224	306	116	266	300	233
* encountered after counting 300 palynomorphs

## Sheet: met-1 palynofacies counts
Sample depth (m)	Dry weight (g)	Bisaccate pollen grains	Monosaccate pollen grains	Non-saccate pollen grains	Spores	Plant tissues	Woody fragments	Charcoal	AOM	Dinocysts	Acritrachs	Prasinophytes	Foraminiferal tests	Botryococcus	Lycopodium (counted)
69.8	9.83 g	57	0	5	10	65	1	136	71	0	1	0	1	1	17
81.0	9.38 g	55	21	47	10	60	19	49	40	0	1	2	1	1	16
85.0	9.3g	95	23	55	10	72	13	50	31	0	18	0	5	1	30
87.0	9.85g	54	18	49	17	57	17	53	25	0	30	1	5	0	23
91.0	9.54 g	96	5	19	26	80	3	67	25	0	0	0	0	0	33
98.0	9.1g	71	35	55	14	56	9	42	27	0	0	2	3	0	39
101.4	9.89g	53	8	43	6	34	8	60	100	1	0	1	3	0	24
122.9	9.20 g	91	22	47	26	92	1	42	70	0	2	1	4	0	49
135.1	9.7g	57	7	51	8	58	9	46	75	0	0	2	9	2	32
150	9.83 g	43	13	35	27	47	0	36	151	0	1	0	4	0	37
177.4	10.3 g	34	11	28	4	92	22	52	62	0	10	0	10	1	45
188.5	10g	37	14	23	2	68	18	120	38	0	1	0	10	0	75
192.9	8.8g	31	12	25	5	84	20	96	46	0	2	0	6	0	56
199.4	9.16g	83	21	24	5	66	32	86	41	0	1	0	7	0	28
202.0	9.80 g	68	20	8	6	71	0	110	43	0	5	0	5	0	23
210.4	9.4g	35	14	32	3	70	5	89	66	1	8	0	6	0	93
215.1	9.56 g	35	4	10	5	74	22	131	52	1	2	0	0	0	131
224.5	10.64 g	53	33	25	6	55	8	117	25	0	1	0	5	0	27
238.9	10.48 g	71	33	28	2	46	32	89	21	0	2	1	9	0	15
252.0	9.69 g	61	8	45	11	35	24	121	14	0	2	0	5	1	38
261.2	9.56g	12	0	7	10	92	3	192	0	0	0	0	2	0	1
267.2	9.2 g	23	1	5	5	36	11	161	81	0	0	0	4	0	38
299.5	9.76 g	155	15	19	7	31	11	87	23	0	1	0	1	0	16
325.9	9.99 g	40	10	40	8	70	18	50	72	2	1	0	16	0	44
343.0	9.61 g	17	3	2	7	14	7	17	250	0	4	0	3	0	10
373.1	9.75 g	15	3	25	1	92	6	43	135	0	9	0	3	0	18
