# Supplementary material for: Palynological and X-ray fluorescence (XRF) data of Carnian (Late Triassic) formations from western Hungary
Source: Data Brief. 2019 Mar 20;23:103858. doi: 10.1016/j.dib.2019.103858 (PMC6661250; doi:10.1016/j.dib.2019.103858)
Supplement: Multimedia component 3 [file mmc3.xls]

## Sheet: v-1 palynological counts
Taxa/samples	334.6m	335m	338-339m	343m	350m	351-352m	352-353m	485m	488m	488.5m	491-492m	493m	501m	506m	514m	518.5m	523.2m	527.3m	532m	538-539m	541m	549m	573m	578m
Anapiculatisporites telephorus	0	0	2	0	0	0	1	0		2	0	0	0	0	0	0	0	0	1	0	0	0	*	0
Aratrisporites granulatus	*	5	2	7	3	3	5	1	8	1	0	0	1	0	0	0	4	2	0	0	0	0	0	0
Aratrisporites palettae	13	9	3	15	4	0	2	0	3	0	0	0	0	0	0	0	0	0	1	0	0	0	0	0
Aratrisporites paraspinosus	0	4		6	0	0	0	0	0	0	2	0	*	0	0	0	0	1	0	0	0	0	0	0
Aratrisporites scabratus	11	0	8	*	*	6	0	0	0	3	0	2	*	*	1	2	0	2	0	0	0	1	0	0
Calamospora tener	21	22	5	17	13	1	11	3	6	9	4	4	4	4	1	0	0	6	14	5	0	7	*	4
Camarazonosporites rudis	4	*	1	0	0	0	0	0	0	0	0	0	0	0	0	0	0	0	*	0	0	0	0	0
Cingulizonates sp.	0	0	0	0	0	0	0	0	0	0	0	0	0	0	0	0	0	0	*	0	0	0	0	0
Conbaculatisporites mesozoicus	1	*	0	*	0	1	0	0		*	*	2	1	*	0	0	0	0	0	0	0	*	0	0
Concavisporites toralis	11	19	2	8	0	0	0	0	*	7	1	0	3	2	1	0	0	0	1	1	0	0	0	0
Converrucosiporites tumolosus	1	0	3	0	*	0	0	0	0	1	*	*	*	*	*	0	0	1	0	1	1	0	1	0
Cylogranisporites sp.	0	0	0	0	0	0	0	0	*	*	1	0	0	0	0	0	0	0	0	0	0	0	0	0
Deltoidospora sp.	23	18	20	17	8	5	17	11	20	19	11	16	6	8	1	8	9	2	14	4	1	13	3	0
Dictyophyllidites harrissii	4	0	0	0	1	0	0	0	5	6	9	0	0	1	0	0	*	1	8	0	*	0	1	2
Gibeosporites lativerrucosus	4	2	1	*	0	1	1	0	0	1	0	0	1	2	0	0	0	0	*	0	0	0	0	0
Gordonispora fossulata	0	0	0	0	0	0	0	0	0	0	0	0	0	0	0	0	0	0	*	0	0	0	0	0
Kraeuselisporites cooksonae	0	0	2		1	0	0	0	4	0	0	0	0	0	0	0	1	0	2	0	0	0	0	0
Kyrtomisporis erveii	0	0	0	0	0	0	0	0	0	0	0	0	0	0	0	0	0	0	0	0	0	*	0	0
Laevigatisporites robostus	0	0	0	0	0	0	1	0	1	0	0	0	0	0	0	0	0	0	1	1	0	0	0	0
Leschikisporis aduncus	0	0	0	0	0	0	0	0	0	0	0	0	0	0	0	0	0	0	3	0	0	0	0	0
Lycopodiacidites kuepperi	2	*	1	0	0	0	0	2	4	*	*	*	*	0	0		1	1	0	2	0	0	*	0
Osmudacidites wellmannii	4	4	4	*	0	1	0	0	4	2	4	0	*	3	0	1	4	*	4	0	0	0	0	0
Neoraistrickia taylorii	0	0	0	0	0	0	0	0	0	*	0	0	0	0	0	0	0	0	0	0	0	0	0	0
Paraconcavisporites lunzensis	2	*	1	0	0	0	1	0		3	2	2	1	2	1	1	0	0	1	0	0	2	1	0
Porcellispora longdonensis	0	0	0	0	0	0	0	0	0	0	0	0	0	0	0	0	1	0	2	0	0	0	0	0
Reticulatisporites dolomiticus	1	0	0	0	0	0	0	0	0	0	0	0	0	0	0	0	0	0	*	0	0	0	0	0
Striatella seebergensis	*	1	0	*	0	0	0	2	1	*	9	1	0	0	0	0	1	1	*	0	0	*	0	0
Todisporites major	12	11	5	17	2	2	6	16	13	11	1	0	5	3	4		3	3	4	1	1	6	2	0
Todisporites rotundiformis	0	4	3	0	0	1	3	0	0	4	0	2	2	0	1	6	0	1	0	0	*	2	1	*
Uvaesporites gadensis	*	3	1	*	2	*	0	0	*	2	1	2	0	0	*	1	0	0	3	0	*	2	0	*
Verrucosisporites morulae	*	*	*	0	0	0	0	0	*	0	1	*	*	0	*	0	0	1	0	1	*	0	*	0
Zebrasporites fimbriatus	0	0	0	2	0	0	0	0	0	0	0	0	0	0	0	0	0	0	0	0	0	0	0	0
Alisporites aequalis	36	0	46	0	47	41	80	21	61	40	45	35	30	62	25	19	48	27	37	61	13	40	53	40
Alisporites giganteus	2	38	19	23	2	10	0	0	0	0	0	15	5	10	2	7	0	0	0	0	4	0	7	5
Alisporites robostus	3	0	0	0	0	0	0	0	0	0	0	0	15	40	21	0	0	0	0	0	0	24	0	0
Alisporites toralis	4	0	0	0	0	0	0	0	0	0	0	0	17	0	20	0	0	0	0	0	0	13	25	0
Alisporites sp.	24	17	26	30	21	3	40	0	36	15	5	11	0	2	0		31	22	32	22	6	0	0	10
Brachysaccus neomundanus	1	1	0	0	0	2	0	0	0	1	0	0	0	0	0	0	0	0	0	0	0	0	0	0
Ellipsovelatisporites plicatus	0	5	0	1	2	*	3	0	0	5	1	*	1	0	0	1	0	0	0	0	0	1	0	1
Infernopollenites parvus	0	0	0	3	1	*	2	0	0	0	1	0	0	0	0	0	0	0	0	2	0	0	2	5
Infernopollenites sulcatus	0	1	0	0	0	0	0	0	0	0	0	1	1	0	*	3	1	4	0	3	1	0	0	*
Lueckisporites singhii	0	0	0	0	0	1	2	0	7	9	4	0	2	4	10	10	5	3	4	5	2	7	8	9
Lunatisporites acutus	16	4	4	6	12	11	5	0	8	13	28	31	22	28	21	41	16	14	36	40	36	26	60	40
Microcachrydiutes doubingeri	0	0	1	0	0	0	0	0	0	0	0	0	1	1	2	0	0	0	0	0	0	0	1	2
Ovalipollis brutus	0	0	*	0	0	2	0	0	0	0	0	0	5	3	1	5	0	0	0	0	6	4	1	0
Ovalipollis lunzensis	0	8	6	0	0	5	0	5		0	0	1	5	6	1	5	0	0	0	0	17	6	4	4
Ovalipollis minimus	0	1	1	2	4	1	0	2	3	0	2	4	5	*	1		3	1	1	2	5	4	1	5
Ovalipollis ovalis	10	10	11	7	16	6	16	7	14	7	15	9	5	17	11	8	12	14	8	8	10	10	7	21
Ovalipollis septimus	3	0	0	0	0	2	0	0	0	0	0	0	0	0	0	0	0	0	0		0	2	2	0
Parillinities sp.	0	0	0	0	0	0	1	0	0	0	0	0	0	0	0	0	0	0	0	0	0	0	0	0
Pityosporites devolvens	0	3	5	15	0	11	1	1	0	1	5	3	0	0	4	2	2	6	0	0	0	0	0	10
Platysaccus queenslandi	1		*	0	0	1	0	1	0	0		*	1	1	2	0	0	0	0	0	0	0	1	0
Protodiploxypinus fastidiosus	0	1	0	1	3	2	0	0	1	0	0	2	*	0	0	0	0	0	0	0	0	0	0	*
Staurosaccites quadrifidus	12	0	6	*	2	22	6	0	3	1	0	0	2	0	1	0	1	1	0	0	0	0	0	0
Striatoabietites aytugii	0	0	0	*	0	*	2	0	0	0	0	0	0	0	0	0	0	0	0	0	0	0	0	0
Sulcatisporites krauseli	0	0	1	*	0	2	0	0	0	0	0	0	0	0	0	1	0	0	0	0	0	0	0	0
Triadispora bölchi	0	2	0	0	0	*	0	0	0	0	0	0	1	2	0	0	0	0	0	0	0	0	0	0
Triadispora crassa	1	0	3	2	3	0	3	0	1	1	0	0	5	3	3	0	0	2	0	1	1	0	4	6
Triadispora epigona	0	0	0	0	0	0	0	0	0	0	0	0	1	0	0	0	0	0	0	0	1	0	*	1
Triadispora obscura	0	0	0	0	3	*	0	1	1	5	5	2	2	0	0	0	0	0	0	4	6	2	1	1
Triadispora plicata	0	0	0	0	1	0	0	0	0	0	0	0	0	0	0	0	0	0	0	0	0	0	0	0
Triadispora suspecta	0	0	5		0	0	0	0	0	0	0	1	0	0	0	0	0	0	0	0	*	0	0	0
					0																		0	0
Enzonalasporites tenuis	0	0		0	3	1	2	3	2	5	0	5	2	3	6	4	2	3	2	1	2	8	4	3
Enzonalasporites vigens	8	10	10	22	23	25	11	6	26	57	56	27	37	59	25	27	36	22	17	10	40	34	50	49
Patinapsorites densus	27	57	47	25	55	30	21	6	7	8	7	0	*	1	1	0	1	7	1	1	3	1	18	16
Patinapsorites explanatus	3	16	6	6	5	8	0	0	1	4	2	3	1	0	0	0	0	1	0	0	1	0	*	1
Patinasporites iustus	0	3	13	18	0	1	0	0	0	0	1	0	0	1	0	0	0	1	0	0	0	0	0	0
Patinasporites toralis	1	0	1	0	3	5	0	0	0	0	0	2	0	0	0	2	0	0	0	0	0	0	*	0
Pseudoenzonalasporites summus	0	*	0	1	1	0	0	0	0	0	0	0	0	0	0	2	0	0	0	0	0	2	0	4
Vallasporites ignacii	6	9	10	8	9	11	10	3	27	32	25	25	20	25	30	28	32	41	18	46	48	31	36	30
Camerosporites secatus	8	6	12	8	13	9	8	4	6	5	11	5	8	10	10	6	6	0	20	3	7	3	2	5
Duplicisporites continuus	0	0	0	0	*	0	8	0	3	7	1	0	12	*	*	0	0	1	*	1	0	0	2	0
Duplicisporites granulatus	4	3	3	3	26	4	12	7	10	6	2	18	6	8	15	14	7	30	16	34	1	0	2	1
Duplicisporites mancus	0	0	3	0	3	3	0	0	0	1	1	1	0	1	0	4	0	0	2	0	0	*	1	*
"Partitisporites tenebrosus"	6	16	16	22	0	10	1	26	5	14	30	45	21	55	11	46	6	4	5	3	25	39	12	21
Partitisporites maljawkinae	16	9	13	11	20	12	21	0	20	15	15	6	15	*	30	0	32	20	11	25	0	0	0	0
Partitisporites novimundanus	11	0	17	5	11	17	15	16	11	4	5	25	20	13	11	21	6	13	6	6	6	9	11	5
Partitisporites scurrilis	0	5	0	3	12	15	0	2	0	3	5	20	3	4	9	22	0	0	6	0	1	7	6	1
Praecirculina granifer	18	13	32	24	26	29	31	117	36	33	15	46	32	34	45	49	47	58	33	73	37	44	35	26
Partitisporites indet.	0	0	0	0	0	0	0	0	0	5	5	0	0	0	0	0	0	0	0	0	0	0	0	0
Aulisporites astigmosus	16	17	5	18	4	11	2	5	2	5	1	6	0	1	0	0	2	0	3	1	0	0	0	0
Laricoidites sp.	0	0	*	4	0	0	0	0	0	1	0	1	0	0	0		0	0	0	0	0	0	0	1
Brodispora striata	0	0	0	0	0	0	0	0	0	0	0	0	0	0	0	0	0	0	1	0	0	0	0	0
Equisetosporties chinleana	0	0	0	0	0	0	0	0	0	0	0	0	0	1	1	0	0	0	0	0	0	2	0	0
Cycadopites sp.	3	1	1	3	2	0	0	2	3	4	1	0	2	*	1	2	0	0	2	1	0	0	2	0
Lagenella martinii	0	0	0	0	0	*	0	0	1	1	*	2	*	1	0	0	0	0	0	0	0	0	0	0
Retisulcites sp.	0	0	*	0	0	0	0	0	0	0	0	0	0	0	0	0	0	0	0	0	0	0	0	0
dinocysts indet.	0	0	1	0	0	0	0	0	0	0	0	0	0	1	0	0	0	0	0	0	0	0	0	0
Leiofusa sp.	0	0	0	0	0	0	0	0	0	0	0	0	0	0	0	0	0	0	0	0	0	1	1	0
Mirchystridium sp. 1	0	3	1	1	1	0	0	0	2	4	3	3	0	1	4	3	3	5	13	8	4	2	23	36
Mirchystridium sp. 2	0	0	5	0	0	1	0	9	2	3	2	0	1	0	12	4	0	2	8	144	0	3	125	172
Mirchystridium sp. 3	0	0	0	0	0	0	0	0	*	0	2	0	0	0	0	0	1	0	4	0	0	0	0	0
Verychachium sp.	0	0	0	0	0	0	0	7	3	5	0	*	1	1	0	0	1	0	1	43	16	12	0	1
Dictyotidium reticulatum	2	2	*	*	1	1	0	4	1	0	2	5	1	1	1	3	1	1	1	0	3	0	0	1
Leiosphaeridia sp.	0	0	0	0	0	0	0	0	0	0	0	0	0	0	0	0	1	0	0	0	0	0	0	0
Tasmanites sp.	0	0	0	0	0	0	0	0	0	1	0	0	0	0	0	0	1	0	0	0	0	0	0	0
Foraminifer test linings	51	17	24	5	29	17	24	33	12	14	13	12	21	29	25	36	77	52	78	132	16	31	34	31
scolecodonts	0	*	1	1	0	0		0	0	0	0	0	0	0	0	0	0	1	1	1	*	0	0	0
Botryococcus braunii	0	*	1	1	0	0	1	4		*	0	3	1	5	*	0	2		2	1	1	0	0	0
Schizosporis sp.	0	0	0	1	0	0	26	0	0	0	0	0	0	0	0	0	0	0	0	0	0	0		0
pollen indet	60	101	68	122	28	29	34	29	15	90	36	20	16	39	41	37	15	23	27	21	40	39	22	67
bisaccate pollen indet	105	135	81	95	0	97	37	21	34	94	41	48	41	47	44	102	20	42	42	58	90	114	27	174
spore indet	3	4		0	56	0	7	2	4	13	3	0	0	0	0		4	2	2	5	0	0	0	0
Lycopodium (counted)	226	179	130	54	87	200	265	300	71	98	71	92	75	70	92	134	220	182	183	270	62	75	48	44
* encountered after counting 300 palynomorphs

## Sheet: v-1 palynofacies counts
Sample depth (m)	Dry weight (g)	Bisaccate pollen grains	Monosaccate pollen grains	Non-saccate pollen grains	Spores	Plant tissues	Woody fragments	Charcoal	AOM	Resin	Dinocysts	Acritrachs	Prasinophytes	Foraminiferal tests	Botryococcus	Lycopodium (counted)
334.6	9.3g	25	8	23	18	165	8	45	16	0	0	0	0	6	0	25
335	9.64 g	27	16	5	21	210	27	48	21	0	0	1	1	3	0	19
336-337	9.9g	36	17	32	16	156	15	54	4	0	0	0	0	8	0	23
338-339	9.56 g	23	4	14	5	210	31	30	20	0	0	0	0	3	0	10
339-340	9.5g	25	16	15	16	181	22	39	5	0	0	0	0	3	0	16
340-340.4	9.17g	25	3	17	13	200	6	30	50	0	0	1	0	1	0	11
343-344	9.10 g	50	10	18	30	150	30	42	2	0	0	0	0	3	0	9
345-346	9.85g	10	10	15	15	155	31	52	8	0	0	0	0	4	0	10
349	9.4g	31	15	21	6	162	0	55	15	0	0	0	0	6	0	8
350	10.12 g	20	16	20	1	160	70	15	2	0	0	0	0	1	0	7
351-352	9.92 g	16	3	8	0	31	15	11	230	0	0	0	0	0	1	6
352-353	9.9g	18	3	10	2	67	15	25	172	0	0	0	0	1	0	10
483-484	9.4g	0	0	0	0	7	0	4	0	0	1	1	0	0	0	1000
485	9.24 g	7	0	5	3	26	20	95	160	0	0	0	0	1	0	2
485-486	9.3g	14	0	6	6	50	3	140	131	0	0	2	0	1	0	35
488	9g	35	11	41	13	87	0	112	8	0	0	4	0	5	0	17
488.5	9.1g	65	8	45	15	107	31	100	21	0	0	3	0	2	0	22
491-492	9.6g	58	21	60	8	48	12	87	17	0	0	6	0	4	0	28
493	9.54 g	40	14	28	5	38	19	66	134	0	0	0	0	1	0	8
498	8.1g	45	16	35	26	75	16	50	60	0	0	6	0	3	1	16
499.5	9g	81	32	66	20	60	13	70	6	0	0	6	4	6	0	100
501	9.00 g	75	21	20	20	50	14	29	70	0	0	2	0	4	0	22
506.1	9.42 g	67	21	38	5	52	20	51	68	0	0	0	1	8	0	10
511	9.10 g	27	3	16	1	25	5	7	226	0	0	3	0	10	0	4
514	9.50 g	40	10	35	0	30	20	15	158	0	0	3	0	11	1	17
518.5	9.65 g	53	2	22	15	11	14	26	178	0	0	0	0	3	0	18
523.2	10.1g	14	6	9	2	33	20	41	211	0	0	1	0	10	0	12
527.3	9.47g	31	15	25	5	27	15	55	135	0	0	1	0	6	0	19
532	9.4g	30	1	25	13	121	14	102	16	0	0	5	0	10	1	20
534.1	9.5g	3	2	2	0	7	0	9	300	0	0	0	0	0	0	3
538-539	9.83g	13	4	10	1	8	0	11	260	1	0	14	0	1	0	8
541	9.70 g	100	21	8	6	12	5	35	200	0	0	9	0	5	0	22
549	9.54 g	32	5	21	4	20	14	23	200	0	0	1	0	5	0	3
573	9.93 g	72	16	22	1	60	35	40	46	0	0	32	1	13	1	8
578	10.00 g	100	20	10	5	33	12	29	72	0	0	45	2	5	0	17
584.5	9.36g	19	2	9	0	8	2	16	250	0	0	3	1	6	0	1
586.5	9.6g	14	0	0	0	11	0	15	265	0	0	0	0	7	0	7
