# Supplementary material for: Palynological and X-ray fluorescence (XRF) data of Carnian (Late Triassic) formations from western Hungary
Source: Data Brief. 2019 Mar 20;23:103858. doi: 10.1016/j.dib.2019.103858 (PMC6661250; doi:10.1016/j.dib.2019.103858)
Supplement: Multimedia component 4 [file mmc4.xls]

## Sheet: zs-14 palynological counts
Taxa/samples	329.7m	358.7m	372.2m
Anapiculatisporites telephorus	0	0	1
Aratrisporites granulatus	1	0	0
Aratrisporites paraspinosus	0	0	1
Calamospora tener	5	15	0
Camarazonosporites rudis	0	0	1
Concavisporites toralis	0	0	*
Converrucosisporites tumolosus	1	3	1
Cyclogranisporites sp.	1	0	0
Cyclotriletes margaritatus	0	1	1
Deltoidospora	4	4	3
Dictiophyllidites harrissii	1	1	3
Kyrtomisporis ervei	1	0	*
Laevigatosporites robostus	*	1	1
Lyopodiacidites koekkeni	1	2	1
Osmundacidites wellmannii	0	3	*
Paraconcavisporites lunzensis	2	0	1
Striatella seebergensis	2	0	0
Todisporites major	2	0	2
Trilites tuberculiformis	0	0	*
Uvaesporites gadensis	2	1	4
Verrucosisporites moroluae	1	0	1
Alisporites aequalis	52	25	45
Alisporites toralis	10	24	14
Alisporites sp.	54	33	62
Cuneatisporites radialis	0	1	0
Infernopollenites sulcatus	0	0	*
Lunatisporites acutus	3	12	9
Lueckisporites singhii	1	0	2
Microcahrydites doubingeri	0	1	*
Minutosaccus crenulatus	3	0	2
Ovalisporites minimus	8	9	10
Ovalisporites ovalis	14	12	11
Pityosporites devolvens	14	26	26
Pityosporites minimus	0	0	4
Platysaccus queenslandi	0	0	2
Rimaesporites sp.	0	2	3
Striatoabietites aytugii	1	0	*
Sulcatisporites kreuaseli	6	0	4
Triadispora bölchi	0	0	2
Triadispora crassa	*	4	1
Triadispora epigona	1	2	0
Triadispora modesta	0	1	0
Enzonalasporites tenuis	4	8	4
Patinasporites densus	4	2	3
Patinasporites explanatus	*	2	0
Enzonalasporites vigens	31	45	16
Psedoenzonalasporites summus	6	1	2
Vallasporites ignacii	26	16	13
Camerosporites secatus	8	2	5
Duplicisporites continuus	8	6
Duplicisporites mancus	2	1	0
Duplicisporites granulatus	9	15	15
Circumpolles indet.	9	33	7
Partitisporites maljawkinae	29	12	18
cf. Partitisporites tenebrosus"	9	7	0
Partitisporites quadruplices	1	0	1
Praecirculina granifer	22	27	43
cf. Granulopercualtipollis sp.	5	30	7
Cycadopites sp.	0	2	2
bisaccate indet	172	72	105
pollen indet	85	75	83
spore indet	0	5	3
Foraminiferal test lining	5	8	8
D. reticulatusm	1	8	2
scolecodont	1	0	0
Botryococcus braunii	0	0	1
Michystridium sp. 3	0	2	*
reworked pollen	0	0	1
Lycopodium (counted)	136	104	135
* encountered after counting 300 palynomorphs

## Sheet: zs-14 palynofacies counts
Sample depth (m)	Dry weight (g)	Bisaccate pollen grains	Monosaccate pollen grains	Non-saccate pollen grains	Spores	Plant tissues	Woody fragments	Charcoal	AOM	Resin	Dinocysts	Acritrachs	Prasinophytes	Foraminiferal tests	Botryococcus	Lycopodium (counted)
320.5	9.4g	8	0	1	1	37	5	40	223	0	0	0	0	0	0	18
324.2	9.37 g	16	0	5	1	9	1	13	300	0	0	0	0	0	0	5
327	9.99 g	23	5	5	2	15	0	16	255	0	0	0	0	0	0	5
329.7	9.4g	83	20	44	7	82	5	50	34	1	0	0	0	0	0	19
334.4	10.17 g	59	17	24	16	14	14	109	18	3	0	0	0	3	0	11
340	9.65 g	34	3	6	4	31	0	100	140	0	0	0	2	0	0	10
358.7	10.42 g	40	20	40	2	80	11	36	75	0	0	1	0	0	0	19
372.2	9.74 g	65	12	7	6	53	0	155	41	0	0	1	0	0	0	21
380.5	10.52 g	50	20	35	5	142	7	45	13	0	0	1	1	1	0	14
386.5	10.20 g	18	0	15	9	40	0	21	200	0	0	0	0	2	0	5
678	10g	2	0	2	1	55	0	5	225	1	0	0	0	25	0	9
695	10.87 g	17	4	10	1	11	1	30	250	0	0	0	0	0	0	4
698.5	9.17 g	25	2	16	1	14	0	16	250	0	0	0	0	0	2	2
704.8	9.86g	13	0	5	0	3	2	13	300	1	0	0	0	1	0	2
713.7	10.42 g	7	0	1	1	7	0	9	300	0	0	0	0	0	0	1
734	10.43 g	9	0	2	3	11	0	18	300	0	0	0	0	1	0	2
754.5	10.08 g	9	0	1	0	4	0	6	300	0	0	0	0	0	0	1
