# Supplementary material for: Palynological and X-ray fluorescence (XRF) data of Carnian (Late Triassic) formations from western Hungary
Source: Data Brief. 2019 Mar 20;23:103858. doi: 10.1016/j.dib.2019.103858 (PMC6661250; doi:10.1016/j.dib.2019.103858)
Supplement: Multimedia component 6 [file mmc6.xls]

## Sheet: PCA data set
Samples/taxa	Aratrisporites spp.	Other spores	Aulisporites astigmosus	Alisporites spp.	Ovalipollis spp.	Enzonalasporites spp.	Patinasporites spp.	Vallasporites ignacii	Taeniate bisaccate pollen grains	Triadispora spp.	Circumpolles
Veszprém-1
334.6	7.12166	26.7062	4.74777	20.4748	3.85757	2.37389	9.19881	1.78042	4.74777	0.296736	18.6944
335	5.18732	24.2075	4.89914	15.8501	5.4755	2.88184	21.902	2.59366	1.44092	0.576369	14.9856
338-339	3.51351	12.973	1.35135	24.5946	4.86486	2.7027	18.1081	2.7027	1.08108	2.16216	25.9459
343	8.35821	18.209	5.37313	15.8209	2.68657	6.56716	14.6269	2.38806	2.68657	0.597015	22.6866
350	1.96078	7.56303	1.12045	19.6078	5.60224	7.28291	17.6471	2.52101	3.64146	1.96078	31.0924
351-352	3.06122	4.08163	3.7415	18.3673	5.44218	8.84354	14.966	3.7415	4.08163	0	33.6735
352-353	2.07101	12.1302	0.591716	35.503	4.73373	3.84615	6.21302	2.95858	2.66272	0.887574	28.4024
485	0.37594	12.782	1.8797	7.89474	5.26316	3.38346	2.25564	1.12782	0	0.37594	64.6617
488	3.08989	16.2921	0.561798	27.2472	4.77528	7.86517	2.24719	7.58427	4.21348	0.561798	25.5618
488.5	1.09589	18.3562	1.36986	15.0685	1.91781	16.9863	3.28767	8.76712	6.0274	1.64384	25.4795
491-492	0.600601	13.2132	0.3003	15.015	5.10511	16.8168	3.003	7.50751	9.90991	1.5015	27.027
493	0.533333	7.73333	1.6	16.2667	3.73333	8.53333	1.33333	6.66667	8.53333	0.8	44.2667
501	0.310559	7.14286	0	20.8075	6.21118	12.1118	0.310559	6.21118	7.76398	2.79503	36.3354
506	0	5.9952	0.239808	27.3381	6.23501	14.8681	0.479616	5.9952	7.67386	1.19904	29.976
514	0.31348	2.82132	0	21.3166	4.38871	9.71787	0.31348	9.40439	9.71787	0.940439	41.0658
518.5	0.588235	5	0	7.64706	5.29412	9.11765	0.588235	8.23529	15.8824	0	47.6471
523.2	1.26183	6.30915	0.630915	24.9211	4.73186	11.9874	0.315457	10.0946	6.94006	0	32.8076
527.3	1.6129	5.48387	0	15.8065	4.83871	8.06452	2.90323	13.2258	6.77419	0.645161	40.6452
532	0.315457	18.2965	0.946372	21.7666	2.83912	5.99369	0.315457	5.67823	12.6183	0	31.2303
538-539	0	4.34783	0.271739	22.5543	2.71739	2.98913	0.271739	12.5	13.587	1.3587	39.4022
541	0	1.06383	0	8.15603	13.4752	14.8936	1.41844	17.0213	13.8298	2.83688	27.305
549	0.288184	9.2219	0	22.1902	7.4928	12.1037	0.288184	8.93372	9.51009	0.576369	29.3948
573	0	2.47934	0	23.416	4.13223	14.876	4.95868	9.91736	19.2837	1.37741	19.5592
578	0	1.92926	0	17.6849	9.6463	16.7203	5.46624	9.6463	17.3633	2.57235	18.9711
Mencshely-1
69.8	3.1339	23.9316	2.849	20.2279	4.5584	0.854701	7.40741	2.5641	3.7037	3.9886	26.7806
81	0.597015	8.65672	1.79104	14.3284	1.19403	17.0149	2.08955	6.26866	2.98507	1.49254	43.5821
85	0.285714	7.71429	1.42857	19.7143	2.28571	10.8571	2	8.57143	21.4286	0.285714	25.4286
87	1.07817	8.3558	1.88679	14.2857	2.42588	12.3989	2.42588	5.66038	14.5553	1.07817	35.8491
91.1	3.58056	8.69565	2.30179	20.2046	5.6266	8.18414	1.27877	2.55754	12.2762	2.04604	33.2481
98	1.51515	4.79798	0.252525	20.4545	2.0202	13.1313	2.77778	8.08081	11.1111	1.76768	34.0909
101.4	0.318471	9.55414	0.955414	19.1083	7.00637	10.5096	5.09554	3.18471	14.0127	2.2293	28.0255
122.9	0.266667	10.4	2.13333	9.6	4.53333	13.8667	3.73333	3.2	8	0.8	43.4667
135	2.64026	6.27063	0	21.1221	3.9604	8.91089	1.32013	5.28053	13.8614	0.990099	35.6436
150	0.574713	16.3793	2.29885	9.48276	2.01149	11.7816	2.01149	7.18391	5.17241	1.14943	41.954
177.4	0.328947	2.96053	0.328947	25.3289	1.97368	3.61842	0	6.90789	2.63158	0.986842	54.9342
188.5	1.21212	6.06061	0.30303	20.303	5.15152	20.6061	0.30303	6.9697	7.57576	0.909091	30.6061
192.9	1.55763	8.72274	0.623053	15.5763	4.04984	11.215	2.18069	19.6262	4.6729	0.311526	31.4642
199.4	0.276243	3.8674	0	26.5193	4.97238	6.35359	3.31492	11.6022	6.35359	0	36.7403
202	0	4.5584	0.2849	22.2222	3.7037	10.5413	6.55271	16.5242	2.5641	0.2849	32.7635
210.4	2.31884	3.47826	0.57971	21.4493	2.02899	6.37681	0.869565	11.8841	7.82609	0.57971	42.6087
215.1	0.291545	8.74636	0	31.4869	2.91545	10.2041	0	9.0379	4.95627	2.04082	30.3207
224.5	0.996678	4.65116	1.3289	15.2824	7.30897	11.2957	4.98339	14.2857	9.96678	1.66113	28.2392
238.9	0	4.2735	0.569801	6.55271	2.2792	10.5413	5.69801	10.5413	6.83761	3.4188	49.2877
252.0	1.17302	9.38416	0.879765	17.0088	2.6393	6.15836	0	10.5572	9.97067	3.81232	38.4164
261.2	0.308642	37.6543	1.23457	24.3827	4.93827	1.23457	0	0.925926	5.24691	0	24.0741
267.2	0.327869	11.4754	0.327869	24.2623	2.62295	6.22951	1.96721	3.27869	12.7869	0.983607	35.7377
299.5	0.511509	3.58056	0.255754	12.532	2.30179	5.6266	1.79028	6.90537	50.1279	2.8133	13.555
325.9	0.632911	13.6076	1.58228	18.038	2.8481	9.17722	1.58228	12.6582	7.59494	5.37975	26.8987
343.2	0.31746	6.98413	1.5873	10.7937	1.90476	14.9206	2.85714	7.30159	17.1429	2.85714	33.3333
373.9	0	3.1746	0	29.5238	4.12698	9.52381	0	9.52381	5.39683	3.49206	35.2381
Zsámbék-14
329.7	0.303951	6.99088	0	35.2584	6.68693	10.6383	1.21581	7.90274	1.51976	0	29.4833
358.7	0.310559	9.31677	0	25.7764	6.52174	16.1491	1.24224	4.96894	3.72671	0	31.9876
372.2	0.324675	6.49351	0	39.2857	6.81818	6.49351	0.974026	4.22078	3.57143	2.92208	28.8961
Abundance of taxa is given in percentages (%)

## Sheet: eigenvalues
PC (components)	Eigenvalue	% variance
1	111.133	34.232
2	85.8002	26.429
3	55.177	16.996
4	30.3418	570389
5	21.7787	1893571
6	13850	2265660
7	4.42037	626758
8	1.76064	0.54232
9	1.55989	0.48049
10	0.305524	0.094109
11	2.24209E-28	6.9062E-29

## Sheet: sample scores
Samples/principal components	PC 1	PC 2	PC 3	PC 4	PC 5	PC 6	PC 7	PC 8	PC 9	PC 10	PC 11
Veszprém-1
334.6	20.725	11.748	-9.0386	35462	0.46628	1458781	-0.30858	1809838	0.39734	0.098872	-1.3138E-14
335	24.064	12.784	-13.422	-7.758	-6.7953	30682	0.12234	-0.89896	0.94376	0.59435	-4.4001E-15
338-339	11.514	11.883	-0.74153	-4.7273	-10.977	0.071511	-0.13994	-1.987	-0.59914	-1.1635	1.9327E-15
343	13.855	486383	-10.062	-5.6805	-4.416	-0.87669	-2.6078	631597	-0.026165	-0.11644	1.0373E-14
350	2311681	675487	-2.5584	-7.392	-11.152	-3.1683	0.37395	-2.6882	-0.22656	-0.78208	5.3487E-15
351-352	-0.48549	4.0607	-1.7216	-8.1458	-10.401	-3.3452	-0.17172	0.61332	1.1625	1.379	-5.0645E-15
352-353	9.0056	11.161	11.155	4.1005	-4.373	-1.0169	0.14322	-0.30839	0.20987	-0.27014	1.2661E-15
485	-29.238	15.164	-13.509	6.0574	-2.6333	-2.0212	3.842	-0.281	0.50726	0.24871	-2.662E-14
488	1902793	1892475	857316	1856895	2503433	2202779	0.0048987	1.225	0.63139	-0.98135	2.302E-14
488.5	29768	1.0388	-6.1026	-4.6911	10.005	-1.3159	-3.4366	-1.0512	-0.23162	-0.33958	-1.9919E-14
491-492	1444992	-3.6812	-4.3964	-4.0249	43318	-3.0286	-0.097458	-0.97596	0.18637	-0.77995	-1.0363E-14
493	-11.773	322876	-2.7331	2060366	-0.66796	-0.54379	0.16711	0.32642	0.36953	0.71099	2.017E-14
501	-4.5891	-0.32646	2138893	0.21976	2.064	-2.6907	2938378	0.0096033	-1.5107	-0.41116	9.3184E-15
506	2218120	-1.2185	417717	-1.0827	2.848	-4.6956	0.87733	0.042657	0.055966	0.33123	2.6584E-15
514	-10.113	-2.424	1578670	816684	-1.2225	0.43542	0.13368	0.26582	0.45414	-0.087899	-9.0065E-15
518.5	-17.161	-7.3674	-9.2599	3.1895	-1.4719	0.24081	2.1579	0.3198	2145437	-0.84392	9.734E-15
523.2	-1.3807	-0.44697	334746	-1.022	1160774	0.36385	-0.48854	1.1721	1.242	0.19459	8.0611E-15
527.3	-10.022	-0.35127	-0.79431	-2.4066	-0.68226	31898	0.49093	0.49753	0.9684	-0.89506	4.9127E-15
532	2525379	1897437	-2.6621	2773501	686352	1.0684	-0.57041	-1.0368	18994	0.23825	2.5831E-14
538-539	-7.366	-3.8019	4.278	138215	-3.7987	1716063	-0.73614	-0.34603	0.24767	0.46518	1.6263E-14
541	-1.9991	-15.577	-3.0344	-10.612	1968354	5.0833	56462	0.88971	-0.58038	0.086923	7.3829E-15
549	659296	-2.5418	2042132	-0.38948	2782843	-0.20211	1601622	0.043279	1.0406	-0.092174	-1.0463E-14
573	10.375	-14.901	6.1368	-2.9117	-1.3406	-1.6448	-1.9531	-1.2063	0.65061	0.089933	-2.2987E-14
578	744609	-15.684	601222	-7.6382	-0.05238	-2.444	1470527	-0.6475	-0.42135	-0.026474	4.8091E-15
Mencshely-1
69.8	11.923	12.549	-7.5497	1845663	-0.26061	1371154	1475216	-0.097342	-2.9614	0.074586	-1.148E-14
81	-12.377	1093598	-3.4793	-4.1	1587436	-4.9637	-3.5611	-0.08954	-0.61356	0.36087	-1.3284E-15
85	6.373	-12.819	-0.16263	2854431	-0.15932	-0.15374	-2.4427	-0.28598	1032177	0.9886	-4.5814E-15
87	-3.9994	-5.8762	-5.1319	1454398	0.49609	-3.1371	-1.7989	0.44752	0.22553	0.50806	6.6632E-15
91.1	0.16769	-1.7021	-0.50869	4.357	-1.6486	-3.3765	1.855	1126835	-1.248	0.16881	-4.9339E-15
98	-3.0025	-4.4597	1643259	-1.0757	-0.16149	-1.9736	-2.9514	0.30788	-0.42571	-0.76883	1.8635E-14
101.4	140010	-4.4982	-1.7684	1.1011	-1.6111	-4.0789	1834281	-0.9438	-0.58269	0.21395	2.7672E-14
122.9	-11.186	0.90127	-9.834	-1.2618	1751705	-5.6847	0.60602	-0.42781	0.4226	0.65658	2.3725E-14
135	-2.9391	-3.9878	1412760	717429	-2.1425	-2.0632	-0.095015	1822198	0.31675	-1.3383	-1.0361E-14
150	-8.8037	1942817	-11.392	-0.13368	2826004	-0.37744	-1.6416	-0.59646	0.014275	0.54885	1.1319E-15
177.4	-21.353	9.1491	2445452	735386	-5.2042	1.1088	-1.032	0.16035	-0.13685	0.16274	2.5407E-14
188.5	-0.81159	-4.1045	4.0184	-5.7098	1427155	-6.5141	-0.81427	1.1018	0.28673	-0.55089	-2.4132E-15
192.9	-2.3024	-1.6833	-0.07049	-7.4707	1644444	1689857	-1.4517	0.51375	823259	-0.21643	7.9849E-15
199.4	-4.5746	1628253	1755934	0.1276	-3.3107	4.0321	0.23251	-0.56753	1423353	0.2358	7.9883E-15
202	-2.4865	677527	6.043	-8.2238	-0.33454	899380	-2.2229	-1.7754	1.523	0.30816	-8.3014E-16
210.4	-11.216	0.28086	165912	2572405	-2.5086	912103	-2.1107	2186344	0.57731	-0.42361	-7.6959E-15
215.1	2631970	1310186	11.855	1880636	2.758	0.55442	-2.0164	-0.45496	-0.88843	0.067515	1.2147E-14
224.5	0.82236	-6.8657	-0.37883	-7.2722	0.2381	1745586	2744799	0.36681	0.13019	0.65274	3.755E-15
238.9	-19.467	-0.8013	-9.4352	-4.5441	-2.3218	1870774	-1.3824	-1.7567	-1.8414	-0.59953	4.316E-15
252.0	-6.3333	-0.81594	-1.9767	1055247	0.86719	1304739	-0.60138	0.44144	-2.5613	-0.17409	-2.3794E-14
261.2	18.51	16.644	-8.4019	14.399	10.585	2847799	1722516	-2.5257	979218	-0.048217	-6.3369E-15
267.2	-0.27285	0.90647	627854	789504	-1.9182	-2.065	-0.84458	-1.1037	0.42492	-0.20507	-2.7669E-15
299.5	17.208	-39.294	-8.319	14.767	-8.0886	0.88144	-0.90571	-0.35329	-0.032279	-0.15356	5.3902E-15
325.9	4.965	-0.59525	-1.5534	-1.3892	315692	1600615	-1.3183	-0.5881	-4.0575	0.54335	3.8273E-14
343.2	-3.1497	-10.823	-7.1626	-0.92019	1043500	-2.983	-2.5073	-0.49102	-1.3398	0.37273	-1.3185E-14
373.9	-3.6604	868549	14215	0.59183	-0.33587	0.74378	-0.47145	-0.08811	-2.3929	0.28581	-1.6309E-14
Zsámbék-14
329.7	2764217	700688	16.128	-0.61173	1197632	-1.0309	1.104	0.009681	1.1803	0.45975	-1.6756E-14
358.7	0.6328	684891	2272692	-2.4996	2546564	-5.8452	1.0292	-0.21535	227913	-0.25963	3.5184E-14
372.2	6.0773	7.0255	18.499	233482	-2.2164	-2.0331	144669	0.0096864	-1.9669	0.48091	-6.3502E-15

## Sheet: species scores
Taxa/principal components		PC 1	PC 2	PC 3	PC 4	PC 5	PC 6	PC 7	PC 8	PC 9	PC 10	PC 11
Aratrisporites spp.		0.074589	0.072466	-0.075427	-0.046172	-0.11735	0.019252	-0.12468	0.79897	0.015862	-0.47134	0.30151
Other spores		0.35051	0.4423	-0.4471	0.34935	0.45101	0.066635	-0.035721	-0.19799	0.11934	-0.078039	0.30151
Aulisporites astigmosus		0.040073	0.055548	-0.10834	-0.031904	-0.056591	-0.024745	-0.10339	0.35335	-0.048592	0.86598	0.30151
Alisporites spp.		0.22407	0.24476	0.81545	0.29367	-0.09538	-0.090057	-0.11667	-0.093451	0.090629	0.0022705	0.30151
Ovalipollis spp.		0.034075	-0.019243	0.054775	-0.14069	0.011018	-0.034498	0.93019	0.028523	0.1318	0.0029004	0.30151
Enzonalasporites spp.		-0.071919	-0.22918	0.084282	-0.44958	0.50368	-0.56859	-0.21081	-0.087122	0.097491	-0.060451	0.30151
Patinasporites spp.		0.20547	0.16933	-0.2309	-0.42042	-0.64726	-0.060836	-0.15731	-0.36081	0.15719	-0.076498	0.30151
Vallasporites ignacii		-0.10784	-0.19938	0.15069	-0.28684	0.23647	0.80463	-0.13973	-0.10181	0.13938	-0.0077906	0.30151
Taeniate bisaccate pollen grains		0.10892	-0.74552	-0.15864	0.49864	-0.17733	-0.068187	-0.048842	-0.098101	0.13514	-0.03543	0.30151
Triadispora spp.		0.0067374	-0.031886	-0.0048048	-0.0087652	-0.0064907	0.029436	0.038827	-0.14424	-0.936	-0.092784	0.30151
Circumpolles		-0.86468	0.2408	-0.079988	0.24271	-0.10178	-0.073045	-0.031874	-0.097329	0.09776	-0.048822	0.30151
