# Supplementary material for: Palynological and X-ray fluorescence (XRF) data of Carnian (Late Triassic) formations from western Hungary
Source: Data Brief. 2019 Mar 20;23:103858. doi: 10.1016/j.dib.2019.103858 (PMC6661250; doi:10.1016/j.dib.2019.103858)
Supplement: Multimedia component 7 [file mmc7.xls]

## Sheet: met-1 geochemical data
αBa=[Th/Ba]sample/[Th/Ba]UCC Gaillardet et al. 1999								αK=[Th/K]sample/[Th/K]UCC Gaillardet et al. 1999								αNa=[Sm/Na]sample/[Sm/Na]UCC Gaillardet et al. 1999
αAlBa=[Al/Ba]sample/[Al/Ba]UCC Garzanti et al. 2013								αAlK=[Al/K]sample/[Al/K]UCC Garzanti et al. 2013								αAlNa=[Al/Na]sample/[Al/Na]UCC Garzanti et al. 2013
	Al (sample)	Ba (sample)	Al/Ba	alphaAl Ba	depth	corr Al Ba			Al (sample)	K (sample)	Al/K	alphaAl K	depth	corr Al K			Al (sample)	Na (sample)	Al/Na	alphaAl Na	depth	corr Al Na
1 (1)	6.09937	147	0.0414923	2.8384	33.8	0.832244		1 (1)	6.09937	1.59398	3.82649	1.33261	33.8	0.954934		1 (1)	6.09937	0.12614	48.354	17.381	33.8	0.815225
2 (2)	6.40619	144	0.0444874	3.04329	35.4			2 (2)	6.40619	1.68531	3.8012	1.3238	35.4			2 (2)	6.40619	0.13356	47.9649	17.2411	35.4
3 (3)	1.70867	5	0.341734	23.3773	45	corr alpha Ba K		3 (3)	1.70867	0.024906	68.6048	23.8922	45			3 (3)	1.70867	0.04452	38.3798	13.7957	45
4 (4)	2.54449	23	0.11063	7.56797	49.4	0.930253		4 (4)	2.54449	0.390194	6.52109	2.27103	49.4			4 (4)	2.54449	0.08162	31.1748	11.2059	49.4
5 (5)	4.03098	46	0.08763	5.99459	51.5			5 (5)	4.03098	1.02115	3.94751	1.37475	51.5			5 (5)	4.03098	0.08904	45.2716	16.273	51.5
6 (6)	2.97827	33	0.0902506	6.17386	57.2	corr alpha Ba Na		6 (6)	2.97827	0.547932	5.43547	1.89295	57.2			6 (6)	2.97827	0.08904	33.4487	12.0232	57.2
7 (7)	3.82467	56	0.0682977	4.6721	61	0.551117		7 (7)	3.82467	0.971334	3.93754	1.37128	61			7 (7)	3.82467	0.1113	34.3636	12.3521	61
8 (8)	2.37521	20	0.118761	8.12416	63			8 (8)	2.37521	0.348684	6.81193	2.37231	63			8 (8)	2.37521	0.0742	32.0109	11.5064	63
9 (9)	5.90364	168	0.0351407	2.4039	69.8	corr alpha K Na		9 (9)	5.90364	1.53587	3.84384	1.33865	69.8			9 (9)	5.90364	0.5194	11.3663	4.08564	69.8
10 (10)	6.34271	216	0.0293644	2.00876	72	0.337234		10 (10)	6.34271	1.71851	3.69081	1.28536	72			10 (10)	6.34271	0.56392	11.2475	4.04296	72
11 (11)	7.97203	248	0.0321453	2.19899	79.4			11 (11)	7.97203	2.15852	3.69329	1.28622	79.4			11 (11)	7.97203	0.75684	10.5333	3.78623	79.4
12 (12)	7.89797	245	0.0322366	2.20524	81			12 (12)	7.89797	2.15022	3.6731	1.27919	81			12 (12)	7.89797	0.78652	10.0417	3.6095	81
13 (13)	7.76572	242	0.0320898	2.19519	85			13 (13)	7.76572	2.13361	3.6397	1.26756	85			13 (13)	7.76572	0.7791	9.96755	3.58286	85
14 (14)	8.04609	251	0.0320561	2.19289	87			14 (14)	8.04609	2.25814	3.56314	1.2409	87			14 (14)	8.04609	0.8162	9.85799	3.54348	87
15 (15)	8.08312	266	0.0303877	2.07876	91.1			15 (15)	8.08312	2.20003	3.6741	1.27954	91			15 (15)	8.08312	0.84588	9.55587	3.43488	91
16 (17)	8.7285	297	0.0293889	2.01043	101.4			16 (17)	8.7285	2.474	3.5281	1.22869	101.4			16 (17)	8.7285	0.9646	9.04883	3.25263	101.4
17 (19)	8.79198	300	0.0293066	2.0048	114.5			17 (19)	8.79198	2.52381	3.48362	1.2132	114.5			17 (19)	8.79198	0.99428	8.84256	3.17848	114.5
18 (21)	8.90836	283	0.0314783	2.15337	122.9			18 (21)	8.90836	2.59853	3.42824	1.19391	122.9			18 (21)	8.90836	1.02396	8.69991	3.12721	122.9
19 (23)	8.38465	262	0.0320025	2.18922	147.3			19 (23)	8.38465	2.45739	3.41201	1.18826	147.3			19 (23)	8.38465	1.04622	8.01423	2.88074	147.3
20 (25)	8.87133	285	0.0311275	2.12937	155.8			20 (25)	8.87133	2.53211	3.50353	1.22014	155.8			20 (25)	8.87133	1.15752	7.66408	2.75488	155.8
21 (27)	7.52238	204	0.0368744	2.5225	177.4			21 (27)	7.52238	2.00908	3.74418	1.30394	177.4			21 (27)	7.52238	1.12042	6.71389	2.41333	177.4
22 (28)	6.99867	189	0.03703	2.53315	184			22 (28)	6.99867	1.82644	3.83186	1.33448	184			22 (28)	6.99867	1.09816	6.37309	2.29082	184
23 (29)	7.11505	203	0.0350495	2.39767	186.6			23 (29)	7.11505	1.89286	3.7589	1.30907	186.6			23 (29)	7.11505	1.09074	6.52314	2.34476	186.6
24 (30)	7.21556	195	0.0370029	2.53129	188.5			24 (30)	7.21556	1.92606	3.74627	1.30467	188.5			24 (30)	7.21556	1.17978	6.11602	2.19842	188.5
25 (31)	8.0937	243	0.0333074	2.27849	192.9			25 (31)	8.0937	2.12531	3.80824	1.32625	192.9			25 (31)	8.0937	1.29108	6.26894	2.25339	192.9
26 (32)	7.06744	197	0.0358753	2.45416	199.4			26 (32)	7.06744	1.94267	3.63801	1.26697	199.4			26 (32)	7.06744	1.04622	6.75521	2.42818	199.4
27 (33)	8.00377	238	0.0336293	2.30051	202			27 (33)	8.00377	2.18343	3.66569	1.27661	202			27 (33)	8.00377	1.21688	6.57729	2.36422	202
28 (34)	6.86113	164	0.0418362	2.86193	207.3			28 (34)	6.86113	1.76833	3.88001	1.35125	207.3			28 (34)	6.86113	1.08332	6.33343	2.27657	207.3
29 (35)	7.31078	187	0.0390951	2.67441	210.4			29 (35)	7.31078	1.92606	3.79571	1.32189	210.4			29 (35)	7.31078	1.15752	6.3159	2.27027	210.4
30 (36)	7.22085	198	0.0364689	2.49477	215.1			30 (36)	7.22085	1.85965	3.88291	1.35226	215.1			30 (36)	7.22085	1.17978	6.12051	2.20003	215.1
31 (37)	8.26298	245	0.0337264	2.30716	217			31 (37)	8.26298	2.21663	3.72772	1.29821	217			31 (37)	8.26298	1.1872	6.96006	2.50181	217
32 (38)	7.45361	196	0.0380286	2.60146	219			32 (38)	7.45361	1.92606	3.86987	1.34771	219			32 (38)	7.45361	1.09816	6.78736	2.43974	219
33 (39)	7.8292	253	0.0309455	2.11692	224.5			33 (39)	7.8292	2.15852	3.62711	1.26317	224.5			33 (39)	7.8292	1.2614	6.20675	2.23103	224.5
34 (40)	8.12544	243	0.033438	2.28743	228.4			34 (40)	8.12544	2.22494	3.65199	1.27184	228.4			34 (40)	8.12544	1.24656	6.51829	2.34302	228.4
35 (41)	8.83959	291	0.0303766	2.078	233.5			35 (41)	8.83959	2.42418	3.64642	1.2699	233.5			35 (41)	8.83959	1.4098	6.2701	2.25381	233.5
36 (43)	7.89797	398	0.0198441	1.3575	242.7			36 (43)	7.89797	2.12531	3.71615	1.29418	242.7			36 (43)	7.89797	1.23172	6.41215	2.30486	242.7
37 (46)	7.36368	519	0.0141882	0.970586	255.4			37 (46)	7.36368	1.94267	3.7905	1.32007	255.4			37 (46)	7.36368	1.23914	5.94257	2.13607	255.4
38 (49)	7.94029	225	0.0352902	2.41413	267.8			38 (49)	7.94029	2.26645	3.50341	1.22009	267.8			38 (49)	7.94029	1.17236	6.77291	2.43454	267.8
39 (52)	6.77649	197	0.0343984	2.35313	279			39 (52)	6.77649	2.01739	3.35904	1.16982	279			39 (52)	6.77649	0.99428	6.81547	2.44984	279
40 (60)	8.0937	247	0.032768	2.24159	343.2			40 (60)	8.0937	2.69815	2.99972	1.04468	343.2			40 (60)	8.0937	0.93492	8.6571	3.11182	343.2
41 (61)	8.464	280	0.0302286	2.06787	359.5			41 (61)	8.464	2.9057	2.9129	1.01444	359.5			41 (61)	8.464	0.80878	10.4651	3.76173	359.5
42 (62)	7.94029	266	0.0298507	2.04203	361.7			42 (62)	7.94029	2.68155	2.96109	1.03122	361.7			42 (62)	7.94029	0.73458	10.8093	3.88543	361.7
43 (63)	6.2951	175	0.035972	2.46077	373.1			43 (63)	6.2951	2.22494	2.82934	0.985342	373.1			43 (63)	6.2951	0.49714	12.6626	4.55162	373.1
44 (64)	6.69185	178	0.0375947	2.57177	373.9			44 (64)	6.69185	2.45739	2.72315	0.948361	373.9			44 (64)	6.69185	0.51198	13.0705	4.69824	373.9
UCC2	8.04	550	0.0146182	0.970586	min			UCC2	8.04	2.8	2.87143	0.948361	min			UCC2	8.04	2.89	2.78201	2.13607	min	11.2059	US	2.13607	minLS
McLennan 2001				23.3773	max			McLennan 2001				23.8922	max			McLennan 2001				17.381	max	17.381	maxUS	4.69824	maxLS
				3.23822	avg							1.82907	avg							4.9364	avg	13.9723	avgUS	2.92842	avgLS
				3.43205	std dev							3.41365	std dev							4.4871	std dev	2.61277	std devUS	0.749236	std devLS

## Sheet: v-1 geochemical data
	αBa=[Th/Ba]sample/[Th/Ba]UCC Gaillardet et al. 1999							αK=[Th/K]sample/[Th/K]UCC Gaillardet et al. 1999							αNa=[Sm/Na]sample/[Sm/Na]UCC Gaillardet et al. 1999
	αAlBa=[Al/Ba]sample/[Al/Ba]UCC Garzanti et al. 2013							αAlK=[Al/K]sample/[Al/K]UCC Garzanti et al. 2013							αAlNa=[Al/Na]sample/[Al/Na]UCC Garzanti et al. 2013
	Al (sample)	Ba (sample)	Al/Ba	alphaAl Ba	depth	corr Al Ba			Al (sample)	K (sample)	Al/K	alphaAl K	depth	corr Al K			Al (sample)	Na (sample)	Al/Na	alphaAl Na	depth	corr Al Na
V-1 (3)	6.34101	180	0.0352279	2.40987	336	0.986851		V-1 (3)	6.34101	2.38267	2.6613	0.926821	336	0.97949		V-1 (3)	6.34101	0.341274	18.5804	6.67878	336	0.864693
V-2 (4)	5.08128	114	0.0445726	3.04912	338			V-2 (4)	5.08128	1.75172	2.90073	1.01021	338			V-2 (4)	5.08128	0.274503	18.5108	6.65377	338
V-3 (8)	5.99168	164	0.0365346	2.49926	345	corr alpha Ba K		V-3 (8)	5.99168	2.24154	2.67302	0.930902	345			V-3 (8)	5.99168	0.311598	19.2289	6.91187	345
V-4 (9)	5.05482	116	0.043576	2.98094	348	0.819019		V-4 (9)	5.05482	1.89286	2.67047	0.930014	348			V-4 (9)	5.05482	0.252246	20.0392	7.20316	348
V-5 (13)	3.42457	57	0.0600802	4.10996	352			V-5 (13)	3.42457	1.13737	3.01095	1.04859	352			V-5 (13)	3.42457	0.096447	35.5073	12.7632	352
V-6 (14)	4.7637	104	0.0458048	3.13341	355.2	corr alpha Ba Na		V-6 (14)	4.7637	2.0672	2.30442	0.802536	355.2			V-6 (14)	4.7637	0.096447	49.3919	17.7541	355.2
V-7 (15)	3.56219	63	0.0565427	3.86797	356	0.607927		V-7 (15)	3.56219	1.43625	2.48021	0.863754	356			V-7 (15)	3.56219	0.07419	48.0144	17.2589	356
V-8 (16)	3.1758	36	0.0882167	6.03472	364			V-8 (16)	3.1758	0.672462	4.72265	1.6447	364			V-8 (16)	3.1758	0.07419	42.8063	15.3868	364
V-9 (18)	7.46313	218	0.0342345	2.34192	485	corr alpha K Na		V-9 (18)	7.46313	3.47854	2.14548	0.747182	485			V-9 (18)	7.46313	0.304179	24.5353	8.81929	485
V-10 (19)	5.58941	130	0.0429954	2.94123	486	0.157377		V-10 (19)	5.58941	1.96757	2.84076	0.98932	486			V-10 (19)	5.58941	0.259665	21.5255	7.73738	486
V-11 (21)	7.10321	234	0.0303556	2.07656	488.5			V-11 (21)	7.10321	3.08004	2.3062	0.803156	488.5			V-11 (21)	7.10321	0.37095	19.1487	6.88305	488.5
V-12 (26)	7.15614	236	0.0303226	2.07431	498			V-12 (26)	7.15614	2.95551	2.42128	0.843233	498			V-12 (26)	7.15614	0.363531	19.6851	7.07586	498
V-13 (28)	8.11417	286	0.0283712	1.94082	501			V-13 (28)	8.11417	3.28759	2.46812	0.859544	501			V-13 (28)	8.11417	0.467397	17.3603	6.24022	501
V-14 (30)	7.84423	244	0.0321485	2.19921	506.1			V-14 (30)	7.84423	3.05514	2.56755	0.894173	506.1			V-14 (30)	7.84423	0.408045	19.2239	6.91009	506.1
V-15 (31)	7.41549	233	0.0318262	2.17716	509.5			V-15 (31)	7.41549	2.83098	2.61941	0.912231	509.5			V-15 (31)	7.41549	0.415464	17.8487	6.41576	509.5
V-16 (33)	7.72778	272	0.028411	1.94354	511.5			V-16 (33)	7.72778	3.00532	2.57136	0.8955	511.5			V-16 (33)	7.72778	0.467397	16.5337	5.94307	511.5
V-17 (35)	7.79659	253	0.0308166	2.1081	516.5			V-17 (35)	7.79659	3.11325	2.50432	0.872153	516.5			V-17 (35)	7.79659	0.415464	18.766	6.74548	516.5
V-18 (37)	5.53648	172	0.0321888	2.20197	523.2			V-18 (37)	5.53648	2.0921	2.64637	0.921621	523.2			V-18 (37)	5.53648	0.422883	13.0922	4.70603	523.2
V-19 (40)	6.60566	200	0.0330283	2.2594	532			V-19 (40)	6.60566	2.39098	2.76275	0.962151	532			V-19 (40)	6.60566	0.459978	14.3608	5.16204	532
V-20 (41)	3.42986	77	0.0445437	3.04714	534.1			V-20 (41)	3.42986	1.09586	3.12983	1.08999	534.1			V-20 (41)	3.42986	0.237408	14.4471	5.19306	534.1
V-21 (44)	3.324	61	0.0544919	3.72768	544			V-21 (44)	3.324	0.846804	3.92535	1.36704	544			V-21 (44)	3.324	0.207732	16.0014	5.75175	544
V-22 (46)	4.02797	80	0.0503497	3.44432	555.5			V-22 (46)	4.02797	1.28681	3.1302	1.09012	555.5			V-22 (46)	4.02797	0.267084	15.0813	5.42101	555.5
V-23 (47)	3.56219	61	0.0583965	3.99479	560.5			V-23 (47)	3.56219	1.04605	3.40537	1.18595	560.5			V-23 (47)	3.56219	0.215151	16.5567	5.95135	560.5
V-24 (48)	3.631	68	0.053397	3.65278	562			V-24 (48)	3.631	1.12077	3.23974	1.12827	562			V-24 (48)	3.631	0.229989	15.7877	5.67493	562
V-25 (50)	4.94895	119	0.0415879	2.84494	570.5			V-25 (50)	4.94895	1.85965	2.66123	0.926797	570.5			V-25 (50)	4.94895	0.29676	16.6766	5.99446	570.5
V-26 (53)	5.02835	141	0.0356621	2.43957	580.3			V-26 (53)	5.02835	1.84304	2.72829	0.950149	580.3			V-26 (53)	5.02835	0.244827	20.5384	7.38258	580.3
V-27 (55)	3.5516	66	0.0538122	3.68118	586.5			V-27 (55)	3.5516	1.15398	3.0777	1.07184	586.5			V-27 (55)	3.5516	0.14838	23.9359	8.60381	586.5
V-28 (56)	2.73648	40	0.068412	4.67993	591			V-28 (56)	2.73648	0.838502	3.26354	1.13655	591			V-28 (56)	2.73648	0.051933	52.6925	18.9405	591
UCC2	8.04	550	0.0146182	1.94082	min			UCC2	8.04	2.8	2.87143	0.747182	min			UCC2	8.04	2.89	2.78201	4.70603	min
McLennan 2001				6.03472	max			McLennan 2001				1.6447	max			McLennan 2001				18.9405	max
				2.99506	avg							0.993017	avg							8.29151	avg
				0.967362	std dev							0.184969	std dev							4.07847	std dev

## Sheet: zs-14 geochemical data
	αBa=[Th/Ba]sample/[Th/Ba]UCC Gaillardet et al. 1999									αK=[Th/K]sample/[Th/K]UCC Gaillardet et al. 1999								αNa=[Sm/Na]sample/[Sm/Na]UCC Gaillardet et al. 1999
	αAlBa=[Al/Ba]sample/[Al/Ba]UCC Garzanti et al. 2013									αAlK=[Al/K]sample/[Al/K]UCC Garzanti et al. 2013								αAlNa=[Al/Na]sample/[Al/Na]UCC Garzanti et al. 2013
	Al (sample)	Ba (sample)	Al/Ba	alphaAl Ba	depth					Al (sample)	K (sample)	Al/K	alphaAl K	depth				Al (sample)	Na (sample)	Al/Na	alphaAl Na	depth
	2.51947	20	0.125973	8.61758	320.5	Zs-1	corr Al Ba			2.51947	1.59398	1.58061	0.550461	320.5	Zs-1	corr Al K		2.51947	0.12614	19.9736	7.17956	320.5	Zs-1	corr Al Na
	2.62533	17	0.154431	10.5643	324.2	Zs-2	0.862892			2.62533	1.68531	1.55778	0.542509	324.2	Zs-2	-0.0926116		2.62533	0.13356	19.6565	7.0656	324.2	Zs-2	0.107667
	4.18147	46	0.0909015	6.21839	327	Zs-3				4.18147	0.024906	167.89	58.4692	327	Zs-3			4.18147	0.04452	93.9234	33.761	327	Zs-3
	3.51455	35	0.100416	6.86924	329.7	Zs-4	corr alpha Ba K			3.51455	0.390194	9.00719	3.13683	329.7	Zs-4			3.51455	0.08162	43.0599	15.478	329.7	Zs-4
	5.05482	76	0.0665107	4.54986	334.4	Zs-5	-0.0182126			5.05482	1.02115	4.95014	1.72393	334.4	Zs-5			5.05482	0.08904	56.7702	20.4062	334.4	Zs-5
	4.81134	68	0.070755	4.8402	340	Zs-6				4.81134	0.547932	8.7809	3.05803	340	Zs-6			4.81134	0.08904	54.0357	19.4233	340	Zs-6
	4.9119	72	0.0682209	4.66685	350	Zs-7	corr alpha Ba Na			4.9119	0.971334	5.05686	1.7611	350	Zs-7			4.9119	0.1113	44.1321	15.8634	350	Zs-7
	5.28771	72	0.0734404	5.02391	352	Zs-8	-0.0822661			5.28771	0.348684	15.1648	5.28126	352	Zs-8			5.28771	0.0742	71.2629	25.6156	352	Zs-8
	2.89527	22	0.131603	9.00271	353.5	Zs-9				2.89527	1.53587	1.8851	0.656503	353.5	Zs-9			2.89527	0.5194	5.57426	2.00368	353.5	Zs-9
	4.9913	61	0.0818246	5.59745	358.7	Zs-10	corr alpha K Na			4.9913	1.71851	2.90443	1.01149	358.7	Zs-10			4.9913	0.56392	8.85108	3.18154	358.7	Zs-10
	4.37202	51	0.0857258	5.86433	366.5	Zs-11	0.67309			4.37202	2.15852	2.02547	0.705388	366.5	Zs-11			4.37202	0.75684	5.77667	2.07644	366.5	Zs-11
	5.3671	70	0.0766729	5.24504	372.2	Zs-12				5.3671	2.15022	2.49607	0.869279	372.2	Zs-12			5.3671	0.78652	6.82386	2.45285	372.2	Zs-12
	4.19735	49	0.0856602	5.85984	375.5	Zs-13				4.19735	2.13361	1.96725	0.685111	375.5	Zs-13			4.19735	0.7791	5.38743	1.93653	375.5	Zs-13
	5.22948	64	0.0817107	5.58966	380.5	Zs-14				5.22948	2.25814	2.31583	0.806509	380.5	Zs-14			5.22948	0.8162	6.40711	2.30305	380.5	Zs-14
	4.95954	47	0.105522	7.21855	386.5	Zs-15				4.95954	2.20003	2.25431	0.785082	386.5	Zs-15			4.95954	0.84588	5.86317	2.10753	386.5	Zs-15
	1.64083	12	0.136736	9.35382	678	Zs-16				1.64083	2.474	0.663231	0.230976	678	Zs-16			1.64083	0.9646	1.70105	0.611446	678	Zs-16
	1.95841	10	0.195841	13.3971	686	Zs-17				1.95841	2.52381	0.775974	0.27024	686	Zs-17			1.95841	0.99428	1.96968	0.708006	686	Zs-17
	3.83213	58	0.0660712	4.5198	688	Zs-18				3.83213	2.59853	1.47473	0.513589	688	Zs-18			3.83213	1.02396	3.74246	1.34524	688	Zs-18
	4.66313	85	0.0548604	3.75289	692	Zs-19				4.66313	2.45739	1.89759	0.660854	692	Zs-19			4.66313	1.04622	4.45712	1.60213	692	Zs-19
	4.87485	84	0.058034	3.96999	695	Zs-20				4.87485	2.53211	1.92521	0.670472	695	Zs-20			4.87485	1.15752	4.21146	1.51382	695	Zs-20
	4.1603	66	0.0630348	4.31208	697	Zs-21				4.1603	2.00908	2.07074	0.721155	697	Zs-21			4.1603	1.12042	3.71316	1.33471	697	Zs-21
	3.23932	47	0.0689216	4.71479	698.5	Zs-22				3.23932	1.82644	1.77357	0.617661	698.5	Zs-22			3.23932	1.09816	2.94977	1.0603	698.5	Zs-22
	4.64196	75	0.0618928	4.23396	699	Zs-23				4.64196	1.89286	2.45236	0.854055	699	Zs-23			4.64196	1.09074	4.25579	1.52976	699	Zs-23
	5.1395	91	0.0564781	3.86355	704.8	Zs-24				5.1395	1.92606	2.6684	0.929292	704.8	Zs-24			5.1395	1.17978	4.35632	1.56589	704.8	Zs-24
	4.67372	86	0.0543456	3.71767	706.6	Zs-25				4.67372	2.12531	2.19907	0.765847	706.6	Zs-25			4.67372	1.29108	3.62001	1.30122	706.6	Zs-25
	3.65217	34	0.107417	7.34816	713.7	Zs-26				3.65217	1.94267	1.87998	0.654718	713.7	Zs-26			3.65217	1.04622	3.49082	1.25479	713.7	Zs-26
	4.01739	59	0.0680913	4.65799	717.8	Zs-27				4.01739	2.18343	1.83995	0.640777	717.8	Zs-27			4.01739	1.21688	3.30138	1.18669	717.8	Zs-27
	3.80567	50	0.0761133	5.20676	733	Zs-28				3.80567	1.76833	2.15213	0.749498	733	Zs-28			3.80567	1.08332	3.51297	1.26275	733	Zs-28
	4.57845	62	0.0738459	5.05165	734	Zs-29				4.57845	1.92606	2.3771	0.827845	734	Zs-29			4.57845	1.15752	3.95539	1.42178	734	Zs-29
	4.19206	55	0.0762192	5.214	735	Zs-30				4.19206	1.85965	2.25422	0.785052	735	Zs-30			4.19206	1.17978	3.55325	1.27723	735	Zs-30
	3.99621	48	0.0832545	5.69527	739	Zs-31				3.99621	2.21663	1.80283	0.627851	739	Zs-31			3.99621	1.1872	3.36608	1.20995	739	Zs-31
	5.07069	71	0.0714182	4.88558	741.5	Zs-32				5.07069	1.92606	2.63267	0.916851	741.5	Zs-32			5.07069	1.09816	4.61745	1.65975	741.5	Zs-32
	5.293	74	0.071527	4.89302	744	Zs-33				5.293	2.15852	2.45214	0.85398	744	Zs-33			5.293	1.2614	4.19613	1.50831	744	Zs-33
	5.293	81	0.0653457	4.47016	746	Zs-34				5.293	2.22494	2.37894	0.828488	746	Zs-34			5.293	1.24656	4.24609	1.52627	746	Zs-34
	4.85897	68	0.0714555	4.88813	749.5	Zs-35				4.85897	2.42418	2.00438	0.698041	749.5	Zs-35			4.85897	1.4098	3.44657	1.23888	749.5	Zs-35
	3.87448	13	0.298037	20.3881	754.5	Zs-36				3.87448	2.12531	1.82302	0.634881	754.5	Zs-36			3.87448	1.23172	3.14558	1.13069	754.5	Zs-36
UCC2	8.04	550	0.0146182	3.71767	min				UCC2	8.04	2.8	2.87143	0.230976	min			UCC2	8.04	2.89	2.78201	0.611446	min
				20.3881	max								58.4692	max							33.761	max
				6.22951	avg								2.62485	avg							5.22511	avg	1.2976	avg
				3.19753	std dev								9.62053	std dev							8.06089	std dev	0.268494	std dev
